# Supplementary material for: The significance of elevated plasma expression of microRNA 106b~25 clusters in gastric cancer
Source: PLoS One. 2017 May 31;12(5):e0178427. doi: 10.1371/journal.pone.0178427 (PMC5451054; doi:10.1371/journal.pone.0178427)
Supplement: S1 Table — (XLSX) [file pone.0178427.s001.xlsx]

## Sheet: Sheet1
Stomach carcinoma data involving 445 cancers and 46 normol cases
	logFC	logCPM	PValue	FDR
hsa-mir-93	1.11751	12.3209	5.73073e-13	1.15643e-11
hsa-mir-106b	0.971315	9.0156	1.3e-17	4.46e-16
hsa-mir-25	0.601245	12.9351	3.62e-08	3.31e-07
